# Supplementary material for: The temporal geographically-explicit network of public transport in Changchun City, Northeast China
Source: Sci Data. 2019 Feb 26;6:190026. doi: 10.1038/sdata.2019.26 (PMC6390825; doi:10.1038/sdata.2019.26)
Supplement: Supplementary file 1 [file sdata201926-isa1.zip]

Archive with 3 entries (3 files):
- i_Investigation.txt
- s_Yang288B_study.txt
- a_Yang288B_assay.txt
