# Supplementary material for: The temporal geographically-explicit network of public transport in Changchun City, Northeast China
Source: Sci Data. 2019 Feb 26;6:190026. doi: 10.1038/sdata.2019.26 (PMC6390825; doi:10.1038/sdata.2019.26)
Supplement: Supplementary file 1 [file sdata201926-isa1.zip › i_Investigation.txt]

# Investigation File generated for Scientific Data with Investigation File Authoring Tool version 0.1.0 on 24/01/2019 - This metadata file is CC0
ONTOLOGY SOURCE REFERENCE
Term Source Name	GAZ	ERO	EFO	ENVO	OBI
Term Source File	http://data.bioontology.org/ontologies/GAZ	http://data.bioontology.org/ontologies/ERO	http://data.bioontology.org/ontologies/EFO	http://data.bioontology.org/ontologies/ENVO	http://data.bioontology.org/ontologies/OBI
Term Source Version	$Revision: 1.512 $	2013-08-02	2.103		2014-08-18
Term Source Description	Gazetteer	Eagle-I Research Resource Ontology	Experimental Factor Ontology	Environment Ontology	Ontology for Biomedical Investigations
INVESTIGATION
Investigation Identifier
Investigation Title
Investigation Description
Investigation Submission Date
Investigation Public Release Date
INVESTIGATION PUBLICATIONS
Investigation PubMed ID
Investigation Publication DOI
Investigation Publication Author List
Investigation Publication Title
Investigation Publication Status
Investigation Publication Status Term Accession Number
Investigation Publication Status Term Source REF
INVESTIGATION CONTACTS
Investigation Person Last Name
Investigation Person Mid Initials
Investigation Person First Name
Investigation Person Address
Investigation Person Phone
Investigation Person Fax
Investigation Person Email
Investigation Person Affiliation
Investigation Person Roles
Investigation Person Roles Term Accession Number
Investigation Person Roles Term Source REF
STUDY
Study Identifier	10.1038/sdata.2019.26
Study Title	The temporal geographically-explicit network of public transport in Changchun City, Northeast China
Study Submission Date	15/06/2018
Study Public Release Date	26/02/2019
Study Description	http://www.nature.com/articles/sdata201926#abstract
Study File Name	s_Yang288B_study.txt
Comment[Subject Keywords]	/;//;///
Comment[Manuscript Licence]	CC BY-4.0
Comment[Experimental Metadata Licence]	CC0
Comment[Supplementary Information File Name]	
Comment[Supplementary Information File Type]	x-zip-compressed
Comment[Supplementary Information File URL]	http://www.nature.com/articles/sdata201926#supplementary-information
Comment[Data Repository]	Zenodo;figshare
Comment[Data Record Accession]	doi:10.5281/zenodo.1463269;doi:10.6084/m9.figshare.6466160.v3
Comment[Data Record URI]	https://doi.org/10.5281/zenodo.1463269;https://doi.org/10.6084/m9.figshare.6466160.v3
STUDY DESIGN DESCRIPTORS
Study Design Type	modeling and simulation objective	time series design	population dynamics analysis objective
Study Design Type Term Accession Number	ERO:0100102	http://www.ebi.ac.uk/efo/EFO_0001779	ERO:0100271
Study Design Type Term Source REF	ERO	EFO	ERO
STUDY PUBLICATIONS
Study PubMed ID
Study Publication DOI
Study Publication Author List
Study Publication Title
Study Publication Status
Study Publication Status Term Accession Number
Study Publication Status Term Source REF
STUDY FACTORS
Study Factor Name
Study Factor Type
Study Factor Type Term Accession Number
Study Factor Type Term Source REF
STUDY ASSAYS
Study Assay Measurement Type	transportation
Study Assay Measurement Type Term Accession Number	ENVO:02000125
Study Assay Measurement Type Term Source REF	ENVO
Study Assay Technology Type	digital curation
Study Assay Technology Type Term Accession Number	OBI:0302914
Study Assay Technology Type Term Source REF	OBI
Study Assay Technology Platform	""
Study Assay File Name	a_Yang288B_assay.txt
STUDY PROTOCOLS
Study Protocol Name	Original data sources	Map-matching
Study Protocol Type	information acquisition	data transformation
Study Protocol Type Term Accession Number	OBI:0600013	OBI:0200000
Study Protocol Type Term Source REF	OBI	ERO
Study Protocol Description		
Study Protocol URI	""	""
Study Protocol Version		
Study Protocol Parameters Name	""	""
Study Protocol Parameters Name Term Accession Number	""	""
Study Protocol Parameters Name Term Source REF	""	""
Study Protocol Components Name	""	""
Study Protocol Components Type	""	""
Study Protocol Components Type Term Accession Number	""	""
Study Protocol Components Type Term Source REF	""	""
STUDY CONTACTS
Study Person Last Name	Huang	Yang	Yuan	Jia	Huang	Du
Study Person First Name	Qiuyang	Yongjian	Zhilu	Hongfei	Liping	Zhanwei
Study Person Mid Initials						
Study Person Email	""	yyj@jlu.edu.cn	yuanzl-13@mails.jlu.edu.cn	""	""	""
Study Person Phone						
Study Person Fax						
Study Person Address						
Study Person Affiliation	College of Computer Science and Technology, Jilin University, Changchun, 130012, China	College of Computer Science and Technology, Jilin University, Changchun, 130012, China	Research Institute for Smart Cities, School of Architecture and Urban Planning, Shenzhen University, Shenzhen, China	College of Transportation, Jilin University, Changchun, 130012, China	College of Computer Science and Technology, Jilin University, Changchun, 130012, China	College of Computer Science and Technology, Jilin University, Changchun, 130012, China
Study Person Roles						
Study Person Roles Term Accession Number						
Study Person Roles Term Source REF						
Comment[Study Person ORCID]						
Comment[Funder]						
Comment[FundRef ID]						
Comment[Funder Term Source REF]						
Comment[Grant Identifier]						
