# Supplementary material for: The temporal geographically-explicit network of public transport in Changchun City, Northeast China
Source: Sci Data. 2019 Feb 26;6:190026. doi: 10.1038/sdata.2019.26 (PMC6390825; doi:10.1038/sdata.2019.26)
Supplement: Supplementary file 1 [file sdata201926-isa1.zip › s_Yang288B_study.txt]

Source Name	Characteristics[geographical location]	Term Source REF	Term Accession Number	Characteristics[environment type]	Term Source REF	Term Accession Number	Protocol REF	Sample Name
Changchun municipal Engineering Design and Research Institute in Changchun City	Changchun City Prefecture	GAZ	GAZ:00010867	city	ENVO	ENVO:00000856	Original data sources	One-week vehicle trajectory data of taxis
Changchun municipal Engineering Design and Research Institute in Changchun City	Changchun City Prefecture	GAZ	GAZ:00010867	city	ENVO	ENVO:00000856	Original data sources	One-week vehicle trajectory data of buses
