# Supplementary material for: The temporal geographically-explicit network of public transport in Changchun City, Northeast China
Source: Sci Data. 2019 Feb 26;6:190026. doi: 10.1038/sdata.2019.26 (PMC6390825; doi:10.1038/sdata.2019.26)
Supplement: Supplementary file 1 [file sdata201926-isa1.zip › a_Yang288B_assay.txt]

Sample Name	Protocol REF	Assay Name	Raw Data File	Comment[Data Repository]	Comment[Data Record Accession]	Comment[Data Record URI]
One-week vehicle trajectory data of taxis	Map-matching	Taxi-utn	UTN/	figshare	doi:10.6084/m9.figshare.6466160.v3	https://doi.org/10.6084/m9.figshare.6466160.v3
One-week vehicle trajectory data of buses	Map-matching	Bus-utn	UTN/	figshare
